# Supplementary material for: Machine Learning in Colorectal Cancer Risk Prediction from Routinely Collected Data: A Review
Source: Diagnostics (Basel). 2023 Jan 13;13(2):301. doi: 10.3390/diagnostics13020301 (PMC9858109; doi:10.3390/diagnostics13020301)
Supplement: Supplementary file 1 [file diagnostics-13-00301-s001.zip]

Archive with 1 entries (1 files):
- diagnostics-2072557-supplementary.docx
